# Supplementary material for: Evolutionary History of the Odd-Nosed Monkeys and the Phylogenetic Position of the Newly Described Myanmar Snub-Nosed Monkey Rhinopithecus strykeri
Source: PLoS One. 2012 May 16;7(5):e37418. doi: 10.1371/journal.pone.0037418 (PMC3353941; doi:10.1371/journal.pone.0037418)
Supplement: Table S2 — Origin and GeneBank accession numbers of studied species. (XLS) [file pone.0037418.s002.xls]

## Sheet: Tabelle1
Table S2. Origin and GenBank accession numbers of studied species
Species	Origin	ALB3	IRBP3	TNP2	TTR1	vWF11	DBY5	SMCY7	SMCY11	SRY	UTY18	ZFYLI	Xq13.3	mtDNA
Homo sapiens	GenBank	EF649953	J05253	L03378	M11844	AC006576	AC004474	AF273841	AF273841	X53772	AF265575	U24118	AJ241091	X93334
Pan troglodytes	GenBank	JF293097	JF293129	JF293193	JF293209	JF293241	JF293113	JF293145	JF293161	JF293177	JF293225	JF293262	AJ270088	D38113
Pongo abelii	GenBank	JF293098	JF293130	JF293194	JF293210	JF293242	JF293114	JF293146	JF293162	JF293178	JF293226	JF293263	JF293257	X97707
Papio hamadryas	GenBank	JF293100	JF293132	JF293197	JF293213	JF293243	JF293117	JF293149	JF293164	JF293180	JF293228	JF293265	AY899234	Y18001
Theropithecus gelada	GenBank	JF293101	JF293133	JF293196	JF293212	JF293244	JF293116	JF293148	JF293165	JF293181	JF293229	JF293266	AY899236	FJ785426
Macaca sylvanus	GenBank	JF293099	JF293131	JF293195	JF293211	JF293245	JF293115	JF293150	JF293163	JF293179	JF293227	JF293264	JF293258	AJ309865
Macaca mulatta	DPZ	JQ821915	JQ821906	JQ821924	JQ821933	JQ821942	JQ821834	JQ821852	JQ821861	JQ821870	JQ821879	JQ821888	JQ821889	JQ821843
Chlorocebus aethiops	GenBank	JF293102	JF293134	JF293198	JF293214	JF293246	JF293118	JF293147	JF293166	JF293182	JF293230	JF293267	AY899216	AY863426
Colobus guereza	GenBank	JF293103	JF293135	JF293199	JF293215	JF293247	JF293119	JF293151	JF293167	JF293183	JF293231	JF293268	AY899240	AY863427
Trachypithecus obscurus	GenBank	JF293111	JF293144	JF293207	JF293223	JF293255	JF293127	JF293159	JF293175	JF293191	JF293239	JF293276	EU342365	AY863425
Semnopithecus entellus	GenBank	JF293112	JF293143	JF293208	JF293224	JF293256	JF293128	JF293160	JF293176	JF293192	JF293240	JF293277	EU342364	DQ355297
Presbytis melalophos	GenBank	JF293106	JF293138	JF293202	JF293218	JF293250	JF293122	JF293154	JF293170	JF293186	JF293234	JF293271	JF293260	DQ355299
Nasalis larvatus	GenBank	JF293108	JF293140	JF293204	JF293220	JF293252	JF293124	JF293156	JF293172	JF293188	JF293236	JF293273	EU342359	JF293094
Simias concolor	GenBank	JF293109	JF293141	JF293205	JF293221	JF293253	JF293125	JF293157	JF293173	JF293189	JF293237	JF293274	JF293261	JF293095
Pygathrix nemaeus	GenBank	JF293107	JF293139	JF293203	JF293219	JF293251	JF293123	JF293155	JF293171	JF293187	JF293235	JF293272	EU342362	JF293096
Pygathrix cinerea A	EPRC	JQ821908	JQ821899	JQ821917	JQ821926	JQ821934	JQ821827	JQ821845	JQ821854	JQ821862	JQ821872	JQ821881	JQ821890	JQ821841
Pygathrix cinerea B	EPRC	JQ821909	JQ821900	JQ821918	JQ821927	JQ821935	JQ821828	JQ821846	JQ821855	JQ821863	JQ821873	JQ821882	JQ821891	JQ821842
Pygathrix nigripes	EPRC	JQ821907	JQ821898	JQ821916	JQ821925	JQ821936	JQ821826	JQ821844	JQ821853	JQ821864	JQ821871	JQ821880	JQ821892	JQ821840
Rhinopithecus avunculus	GenBank	JF293110	JF293142	JF293206	JF293222	JF293254	JF293126	JF293158	JF293174	JF293190	JF293238	JF293275	EU342363	JF293093
Rhinopithecus roxellana	FNNR	JQ821911	JQ821902	JQ821920	JQ821929	JQ821938	JQ821830	JQ821848	JQ821857	JQ821865	JQ821875	JQ821884	JQ821893	JQ821835
Rhinopithecus brelichi	FNNR	JQ821910	JQ821901	JQ821919	JQ821928	JQ821937	JQ821829	JQ821847	JQ821856	JQ821866	JQ821874	JQ821883	JQ821894	JQ821836
Rhinopithecus bieti A	Beijing Zoo	JQ821912	JQ821903	JQ821921	JQ821930	JQ821939	JQ821831	JQ821849	JQ821859	JQ821868	JQ821876	JQ821885	JQ821895	JQ821837
Rhinopithecus bieti B	KIZ	JQ821914	JQ821904	JQ821922	JQ821931	JQ821940	JQ821832	JQ821851	JQ821860	JQ821869	JQ821878	JQ821886	JQ821896	JQ821839
Rhinopithecus strykeri	AIMZ	JQ821913	JQ821905	JQ821923	JQ821932	JQ821941	JQ821833	JQ821850	JQ821858	JQ821867	JQ821877	JQ821887	JQ821897	JQ821838
AIMZ: Anthropological Institute and Museum of the University of Zurich, Switzerland
DPZ: German Primate Center, Germany
EPRC: Endangered Primate Rescue Center, Vietnam
FNNR: Breeding Station of Fanjingshan National Nature Reserve, China
KIZ: Kunming Institute of Zoology, China
